# Supplementary material for: Aggregation of Graphene Flakes Under Electric Field: A Molecular Simulation Study
Source: ACS Omega. 2026 Feb 3;11(6):10073–88. doi: 10.1021/acsomega.5c11004 (PMC12917640; doi:10.1021/acsomega.5c11004)
Supplement: Supplementary file 2 [file ao5c11004_si_002.zip]

Archive with 43 entries (39 files):
- SI_data/
- __MACOSX/._SI_data
- SI_data/G2-2/
- __MACOSX/SI_data/._G2-2
- SI_data/gromos54a7_atb.ff/
- __MACOSX/SI_data/._gromos54a7_atb.ff
- SI_data/.DS_Store
- __MACOSX/SI_data/._.DS_Store
- SI_data/spc.itp.txt
- __MACOSX/SI_data/._spc.itp.txt
- SI_data/G2-1/
- __MACOSX/SI_data/._G2-1
- SI_data/G2-2/G2_2.pdb.txt
- SI_data/G2-2/G2_2.itp.txt
- SI_data/G2-2/G2_2.gro.txt
- SI_data/gromos54a7_atb.ff/watermodels.dat.txt
- SI_data/gromos54a7_atb.ff/tmcl.itp.txt
- SI_data/gromos54a7_atb.ff/atomtypes.atp.txt
- SI_data/gromos54a7_atb.ff/forcefield.doc.txt
- SI_data/gromos54a7_atb.ff/.DS_Store
- __MACOSX/SI_data/gromos54a7_atb.ff/._.DS_Store
- SI_data/gromos54a7_atb.ff/aminoacids.r2b.txt
- SI_data/gromos54a7_atb.ff/aminoacids.c.tdb.txt
- SI_data/gromos54a7_atb.ff/ions.itp.txt
- SI_data/gromos54a7_atb.ff/aminoacids.hdb.txt
- SI_data/gromos54a7_atb.ff/forcefield.itp.txt
- SI_data/gromos54a7_atb.ff/spc.itp.txt
- SI_data/gromos54a7_atb.ff/spce.itp.txt
- SI_data/gromos54a7_atb.ff/tip4p.itp.txt
- SI_data/gromos54a7_atb.ff/aminoacids.rtp.txt
- SI_data/gromos54a7_atb.ff/aminoacids.n.tdb.txt
- SI_data/gromos54a7_atb.ff/ffnonbonded.itp.txt
- SI_data/gromos54a7_atb.ff/ffbonded.itp.txt
- SI_data/gromos54a7_atb.ff/aminoacids.vsd.txt
- SI_data/gromos54a7_atb.ff/ff_dum.itp.txt
- SI_data/gromos54a7_atb.ff/dppc.itp.txt
- SI_data/gromos54a7_atb.ff/README.md.txt
- SI_data/gromos54a7_atb.ff/tip3p.itp.txt
- SI_data/gromos54a7_atb.ff/popc.itp.txt
- SI_data/G2-1/G2.gro.txt
- SI_data/G2-1/G2.itp.txt
- SI_data/G2-1/G2.pdb.txt
- __MACOSX/SI_data/G2-1/._G2.pdb.txt
