# Supplementary material for: Aggregation of Graphene Flakes Under Electric Field: A Molecular Simulation Study
Source: ACS Omega. 2026 Feb 3;11(6):10073–88. doi: 10.1021/acsomega.5c11004 (PMC12917640; doi:10.1021/acsomega.5c11004)
Supplement: Supplementary file 2 [file ao5c11004_si_002.zip › SI_data/G2-2/G2_2.pdb.txt]

HEADER    UNCLASSIFIED                            09-Apr-25
TITLE     ALL ATOM STRUCTURE FOR MOLECULE UNL                                   
AUTHOR    AUTOMATED TOPOLOGY BUILDER (ATB) REVISION 2025-01-17 09:57:26
AUTHOR   2  https://atb.uq.edu.au
HETATM    1  H20 G2_2    0      -8.910   1.222   0.003  1.00  0.00           H
HETATM    2  C33 G2_2    0      -7.809   1.241  -0.002  1.00  0.00           C
HETATM    3  C32 G2_2    0      -7.127   2.426  -0.001  1.00  0.00           C
HETATM    4  H19 G2_2    0      -7.665   3.386   0.001  1.00  0.00           H
HETATM    5  C31 G2_2    0      -5.702   2.450  -0.000  1.00  0.00           C
HETATM    6  C30 G2_2    0      -4.980   3.673   0.001  1.00  0.00           C
HETATM    7  H18 G2_2    0      -5.544   4.619  -0.000  1.00  0.00           H
HETATM    8  C29 G2_2    0      -3.611   3.678   0.001  1.00  0.00           C
HETATM    9  H17 G2_2    0      -3.086   4.645  -0.001  1.00  0.00           H
HETATM   10  C28 G2_2    0      -2.860   2.466   0.002  1.00  0.00           C
HETATM   11  C27 G2_2    0      -1.423   2.464  -0.000  1.00  0.00           C
HETATM   12  C26 G2_2    0      -0.683   3.676  -0.001  1.00  0.00           C
HETATM   13  H16 G2_2    0      -1.209   4.642   0.000  1.00  0.00           H
HETATM   14  C25 G2_2    0       0.685   3.676  -0.001  1.00  0.00           C
HETATM   15  H15 G2_2    0       1.213   4.641   0.001  1.00  0.00           H
HETATM   16  C24 G2_2    0       1.425   2.463  -0.001  1.00  0.00           C
HETATM   17  C23 G2_2    0       2.862   2.466   0.002  1.00  0.00           C
HETATM   18  C22 G2_2    0       3.612   3.678   0.001  1.00  0.00           C
HETATM   19  H14 G2_2    0       3.089   4.645  -0.001  1.00  0.00           H
HETATM   20  C21 G2_2    0       4.981   3.673   0.001  1.00  0.00           C
HETATM   21  H13 G2_2    0       5.546   4.618  -0.000  1.00  0.00           H
HETATM   22  C20 G2_2    0       5.702   2.450  -0.000  1.00  0.00           C
HETATM   23  C19 G2_2    0       7.127   2.428  -0.001  1.00  0.00           C
HETATM   24  H12 G2_2    0       7.664   3.389   0.001  1.00  0.00           H
HETATM   25  C18 G2_2    0       7.809   1.243  -0.001  1.00  0.00           C
HETATM   26  H11 G2_2    0       8.910   1.225   0.003  1.00  0.00           H
HETATM   27  C17 G2_2    0       7.110   0.001  -0.003  1.00  0.00           C
HETATM   28  C16 G2_2    0       7.809  -1.241  -0.002  1.00  0.00           C
HETATM   29  H10 G2_2    0       8.910  -1.222   0.003  1.00  0.00           H
HETATM   30  C15 G2_2    0       7.127  -2.426  -0.002  1.00  0.00           C
HETATM   31   H9 G2_2    0       7.665  -3.386   0.001  1.00  0.00           H
HETATM   32  C14 G2_2    0       5.702  -2.450  -0.001  1.00  0.00           C
HETATM   33  C13 G2_2    0       4.980  -3.673   0.000  1.00  0.00           C
HETATM   34   H8 G2_2    0       5.544  -4.619   0.000  1.00  0.00           H
HETATM   35  C12 G2_2    0       3.611  -3.678   0.001  1.00  0.00           C
HETATM   36   H7 G2_2    0       3.086  -4.645  -0.001  1.00  0.00           H
HETATM   37  C11 G2_2    0       2.860  -2.466   0.002  1.00  0.00           C
HETATM   38  C10 G2_2    0       1.423  -2.464  -0.000  1.00  0.00           C
HETATM   39   C9 G2_2    0       0.683  -3.676  -0.000  1.00  0.00           C
HETATM   40   H6 G2_2    0       1.209  -4.642  -0.000  1.00  0.00           H
HETATM   41   C8 G2_2    0      -0.685  -3.676  -0.000  1.00  0.00           C
HETATM   42   H5 G2_2    0      -1.213  -4.641  -0.000  1.00  0.00           H
HETATM   43   C7 G2_2    0      -1.425  -2.463  -0.000  1.00  0.00           C
HETATM   44   C6 G2_2    0      -2.862  -2.466   0.002  1.00  0.00           C
HETATM   45   C5 G2_2    0      -3.612  -3.678   0.001  1.00  0.00           C
HETATM   46   H4 G2_2    0      -3.089  -4.645  -0.002  1.00  0.00           H
HETATM   47   C4 G2_2    0      -4.981  -3.673   0.001  1.00  0.00           C
HETATM   48   H3 G2_2    0      -5.546  -4.618   0.000  1.00  0.00           H
HETATM   49   C3 G2_2    0      -5.702  -2.450  -0.001  1.00  0.00           C
HETATM   50   C2 G2_2    0      -7.127  -2.428  -0.001  1.00  0.00           C
HETATM   51   H2 G2_2    0      -7.663  -3.389   0.001  1.00  0.00           H
HETATM   52   C1 G2_2    0      -7.809  -1.243  -0.002  1.00  0.00           C
HETATM   53   H1 G2_2    0      -8.910  -1.226   0.003  1.00  0.00           H
HETATM   54  C34 G2_2    0      -7.110  -0.001  -0.004  1.00  0.00           C
HETATM   55  C35 G2_2    0      -5.702   0.000  -0.003  1.00  0.00           C
HETATM   56  C36 G2_2    0      -4.985  -1.236  -0.000  1.00  0.00           C
HETATM   57  C37 G2_2    0      -3.555  -1.241   0.002  1.00  0.00           C
HETATM   58  C38 G2_2    0      -2.834   0.000   0.003  1.00  0.00           C
HETATM   59  C39 G2_2    0      -3.554   1.241   0.003  1.00  0.00           C
HETATM   60  C40 G2_2    0      -4.985   1.236   0.000  1.00  0.00           C
HETATM   61  C41 G2_2    0      -1.432   0.000  -0.001  1.00  0.00           C
HETATM   62  C42 G2_2    0      -0.716  -1.243  -0.002  1.00  0.00           C
HETATM   63  C43 G2_2    0       0.716  -1.243  -0.002  1.00  0.00           C
HETATM   64  C44 G2_2    0       1.432  -0.000  -0.001  1.00  0.00           C
HETATM   65  C45 G2_2    0       0.716   1.243  -0.002  1.00  0.00           C
HETATM   66  C46 G2_2    0      -0.716   1.244  -0.002  1.00  0.00           C
HETATM   67  C47 G2_2    0       2.834  -0.000   0.003  1.00  0.00           C
HETATM   68  C48 G2_2    0       3.554  -1.241   0.003  1.00  0.00           C
HETATM   69  C49 G2_2    0       4.985  -1.236  -0.000  1.00  0.00           C
HETATM   70  C50 G2_2    0       5.702  -0.000  -0.002  1.00  0.00           C
HETATM   71  C51 G2_2    0       4.985   1.236   0.001  1.00  0.00           C
HETATM   72  C52 G2_2    0       3.555   1.241   0.003  1.00  0.00           C
CONECT    1    2
CONECT    2    1    3   54
CONECT    3    2    4    5
CONECT    4    3
CONECT    5    3    6   60
CONECT    6    5    7    8
CONECT    7    6
CONECT    8    6    9   10
CONECT    9    8
CONECT   10    8   11   59
CONECT   11   10   12   66
CONECT   12   11   13   14
CONECT   13   12
CONECT   14   12   15   16
CONECT   15   14
CONECT   16   14   17   65
CONECT   17   16   18   72
CONECT   18   17   19   20
CONECT   19   18
CONECT   20   18   21   22
CONECT   21   20
CONECT   22   20   23   71
CONECT   23   22   24   25
CONECT   24   23
CONECT   25   23   26   27
CONECT   26   25
CONECT   27   25   28   70
CONECT   28   27   29   30
CONECT   29   28
CONECT   30   28   31   32
CONECT   31   30
CONECT   32   30   33   69
CONECT   33   32   34   35
CONECT   34   33
CONECT   35   33   36   37
CONECT   36   35
CONECT   37   35   38   68
CONECT   38   37   39   63
CONECT   39   38   40   41
CONECT   40   39
CONECT   41   39   42   43
CONECT   42   41
CONECT   43   41   44   62
CONECT   44   43   45   57
CONECT   45   44   46   47
CONECT   46   45
CONECT   47   45   48   49
CONECT   48   47
CONECT   49   47   50   56
CONECT   50   49   51   52
CONECT   51   50
CONECT   52   50   53   54
CONECT   53   52
CONECT   54    2   52   55
CONECT   55   54   56   60
CONECT   56   49   55   57
CONECT   57   44   56   58
CONECT   58   57   59   61
CONECT   59   10   58   60
CONECT   60    5   55   59
CONECT   61   58   62   66
CONECT   62   43   61   63
CONECT   63   38   62   64
CONECT   64   63   65   67
CONECT   65   16   64   66
CONECT   66   11   61   65
CONECT   67   64   68   72
CONECT   68   37   67   69
CONECT   69   32   68   70
CONECT   70   27   69   71
CONECT   71   22   70   72
CONECT   72   17   67   71
END
