# Supplementary material for: Aggregation of Graphene Flakes Under Electric Field: A Molecular Simulation Study
Source: ACS Omega. 2026 Feb 3;11(6):10073–88. doi: 10.1021/acsomega.5c11004 (PMC12917640; doi:10.1021/acsomega.5c11004)
Supplement: Supplementary file 2 [file ao5c11004_si_002.zip › SI_data/G2-2/G2_2.itp.txt]

	----------------------------TITLE -----------------------------------------------------------------------------------------
	None
	This file was generated at 05:20 on 2025-04-09 by
	Automatic Topology Builder
	REVISION 2025-01-17 09:57:26
	---------------------------------------------------------------------------------------------------------------------------
	Authors : Martin Stroet, Bertrand Caron, Alpeshkumar K. Malde, Thomas Lee, Alan E. Mark
	Institute : Molecular Dynamics group,
	School of Chemistry and Molecular Biosciences (SCMB),
	The University of Queensland, QLD 4072, Australia
	URL : https://atb.uq.edu.au
	Citations : 1. Malde AK, Zuo L, Breeze M, Stroet M, Poger D, Nair PC, Oostenbrink C, Mark AE.
	An Automated force field Topology Builder (ATB) and repository: version 1.0.
	Journal of Chemical Theory and Computation, 2011, 7, 4026-4037.
	2. Stroet M, Caron B, Visscher K, Geerke D, Malde AK, Mark AE.
	Automated Topology Builder version 3.0: Prediction of solvation free enthalpies in water and hexane.
	DOI:10.1021/acs.jctc.8b00768
	Disclaimer :
	While every effort has been made to ensure the accuracy and validity of parameters provided below
	the assignment of parameters is being based on an automated procedure combining data provided by a
	given user as well as calculations performed using third party software. They are provided as a guide.
	The authors of the ATB cannot guarantee that the parameters are complete or that the parameters provided
	are appropriate for use in any specific application. Users are advised to treat these parameters with discretion
	and to perform additional validation tests for their specific application if required. Neither the authors
	of the ATB or The University of Queensland except any responsibly for how the parameters may be used.
	Release notes and warnings:
	(1) The topology is based on a set of atomic coordinates and other data provided by the user after
	after quantum mechanical optimization of the structure using different levels of theory depending on
	the nature of the molecule.
	(2) In some cases the automatic bond, bond angle and dihedral type assignment is ambiguous.
	In these cases alternative type codes are provided at the end of the line.
	(3) While bonded parameters are taken where possible from the nominated force field non-standard bond, angle and dihedral
	type code may be incorporated in cases where an exact match could not be found. These are marked as "non-standard"
	or "uncertain" in comments.
	(4) In some cases it is not possible to assign an appropriate parameter automatically. "%%" is used as a place holder
	for those fields that could not be determined automatically. The parameters in these fields must be assigned manually
	before the file can be used.
	---------------------------------------------------------------------------------------------------------------------------
	Input Structure : G2_2
	Output : ALL ATOM topology
	Use in conjunction with the corresponding all atom PDB file.
	---------------------------------------------------------------------------------------------------------------------------
	Citing this topology file
	ATB molid: 1797896
	ATB Topology Hash: 68128
	---------------------------------------------------------------------------------------------------------------------------
	Initial Guess Topology Generation:
	The topology was generated from AM1 optimized geometry and MOPAC charges.
	Bonded and van der Waals parameters were taken from the GROMOS 54A7 parameter set.
	---------------------------------------------------------------------------------------------------------------------------
[ moleculetype ]
	Name nrexcl
G2_2 3
[ atoms ]
	nr type resnr resid atom cgnr charge mass
1 HC 1 G2_2 H20 1 0.136 1.0080
2 CAro 1 G2_2 C33 2 -0.113 12.0110
3 CAro 1 G2_2 C32 3 -0.114 12.0110
4 HC 1 G2_2 H19 4 0.136 1.0080
5 CAro 1 G2_2 C31 5 -0.030 12.0110
6 CAro 1 G2_2 C30 6 -0.113 12.0110
7 HC 1 G2_2 H18 7 0.136 1.0080
8 CAro 1 G2_2 C29 8 -0.116 12.0110
9 HC 1 G2_2 H17 9 0.135 1.0080
10 CAro 1 G2_2 C28 10 -0.014 12.0110
11 CAro 1 G2_2 C27 11 -0.014 12.0110
12 CAro 1 G2_2 C26 12 -0.116 12.0110
13 HC 1 G2_2 H16 13 0.136 1.0080
14 CAro 1 G2_2 C25 14 -0.116 12.0110
15 HC 1 G2_2 H15 15 0.136 1.0080
16 CAro 1 G2_2 C24 16 -0.014 12.0110
17 CAro 1 G2_2 C23 17 -0.014 12.0110
18 CAro 1 G2_2 C22 18 -0.116 12.0110
19 HC 1 G2_2 H14 19 0.135 1.0080
20 CAro 1 G2_2 C21 20 -0.113 12.0110
21 HC 1 G2_2 H13 21 0.136 1.0080
22 CAro 1 G2_2 C20 22 -0.030 12.0110
23 CAro 1 G2_2 C19 23 -0.114 12.0110
24 HC 1 G2_2 H12 24 0.136 1.0080
25 CAro 1 G2_2 C18 25 -0.113 12.0110
26 HC 1 G2_2 H11 26 0.136 1.0080
27 CAro 1 G2_2 C17 27 -0.028 12.0110
28 CAro 1 G2_2 C16 28 -0.113 12.0110
29 HC 1 G2_2 H10 29 0.136 1.0080
30 CAro 1 G2_2 C15 30 -0.114 12.0110
31 HC 1 G2_2 H9 31 0.136 1.0080
32 CAro 1 G2_2 C14 32 -0.030 12.0110
33 CAro 1 G2_2 C13 33 -0.113 12.0110
34 HC 1 G2_2 H8 34 0.136 1.0080
35 CAro 1 G2_2 C12 35 -0.116 12.0110
36 HC 1 G2_2 H7 36 0.135 1.0080
37 CAro 1 G2_2 C11 37 -0.014 12.0110
38 CAro 1 G2_2 C10 38 -0.014 12.0110
39 CAro 1 G2_2 C9 39 -0.116 12.0110
40 HC 1 G2_2 H6 40 0.136 1.0080
41 CAro 1 G2_2 C8 41 -0.116 12.0110
42 HC 1 G2_2 H5 42 0.136 1.0080
43 CAro 1 G2_2 C7 43 -0.014 12.0110
44 CAro 1 G2_2 C6 44 -0.014 12.0110
45 CAro 1 G2_2 C5 45 -0.116 12.0110
46 HC 1 G2_2 H4 46 0.135 1.0080
47 CAro 1 G2_2 C4 47 -0.113 12.0110
48 HC 1 G2_2 H3 48 0.136 1.0080
49 CAro 1 G2_2 C3 49 -0.030 12.0110
50 CAro 1 G2_2 C2 50 -0.114 12.0110
51 HC 1 G2_2 H2 51 0.136 1.0080
52 CAro 1 G2_2 C1 52 -0.113 12.0110
53 HC 1 G2_2 H1 53 0.136 1.0080
54 CAro 1 G2_2 C34 54 -0.028 12.0110
55 CAro 1 G2_2 C35 55 -0.011 12.0110
56 CAro 1 G2_2 C36 56 -0.011 12.0110
57 CAro 1 G2_2 C37 57 -0.007 12.0110
58 CAro 1 G2_2 C38 58 -0.004 12.0110
59 CAro 1 G2_2 C39 59 -0.007 12.0110
60 CAro 1 G2_2 C40 60 -0.011 12.0110
61 CAro 1 G2_2 C41 61 -0.005 12.0110
62 CAro 1 G2_2 C42 62 -0.007 12.0110
63 CAro 1 G2_2 C43 63 -0.007 12.0110
64 CAro 1 G2_2 C44 64 -0.005 12.0110
65 CAro 1 G2_2 C45 65 -0.007 12.0110
66 CAro 1 G2_2 C46 66 -0.007 12.0110
67 CAro 1 G2_2 C47 67 -0.004 12.0110
68 CAro 1 G2_2 C48 68 -0.007 12.0110
69 CAro 1 G2_2 C49 69 -0.011 12.0110
70 CAro 1 G2_2 C50 70 -0.011 12.0110
71 CAro 1 G2_2 C51 71 -0.011 12.0110
72 CAro 1 G2_2 C52 72 -0.007 12.0110
	total charge of the molecule: 0.000
[ bonds ]
	ai aj funct c0 c1
1 2 2 0.1100 1.2100e+07
2 3 2 0.1360 1.0200e+07
2 54 2 0.1430 8.1800e+06
3 4 2 0.1100 1.2100e+07
3 5 2 0.1430 8.1800e+06
5 6 2 0.1420 3.2236e+06
5 60 2 0.1410 6.5389e+06
6 7 2 0.1100 1.2100e+07
6 8 2 0.1360 1.0200e+07
8 9 2 0.1090 1.2300e+07
8 10 2 0.1430 8.1800e+06
10 11 2 0.1435 6.1000e+06
10 59 2 0.1410 6.5389e+06
11 12 2 0.1420 3.2236e+06
11 66 2 0.1410 6.5389e+06
12 13 2 0.1090 1.2300e+07
12 14 2 0.1360 1.0200e+07
14 15 2 0.1090 1.2300e+07
14 16 2 0.1420 3.2236e+06
16 17 2 0.1435 6.1000e+06
16 65 2 0.1410 6.5389e+06
17 18 2 0.1430 8.1800e+06
17 72 2 0.1410 6.5389e+06
18 19 2 0.1090 1.2300e+07
18 20 2 0.1360 1.0200e+07
20 21 2 0.1100 1.2100e+07
20 22 2 0.1420 3.2236e+06
22 23 2 0.1430 8.1800e+06
22 71 2 0.1410 6.5389e+06
23 24 2 0.1100 1.2100e+07
23 25 2 0.1360 1.0200e+07
25 26 2 0.1100 1.2100e+07
25 27 2 0.1430 8.1800e+06
27 28 2 0.1430 8.1800e+06
27 70 2 0.1410 6.5389e+06
28 29 2 0.1100 1.2100e+07
28 30 2 0.1360 1.0200e+07
30 31 2 0.1100 1.2100e+07
30 32 2 0.1430 8.1800e+06
32 33 2 0.1420 3.2236e+06
32 69 2 0.1410 6.5389e+06
33 34 2 0.1100 1.2100e+07
33 35 2 0.1360 1.0200e+07
35 36 2 0.1090 1.2300e+07
35 37 2 0.1430 8.1800e+06
37 38 2 0.1435 6.1000e+06
37 68 2 0.1410 6.5389e+06
38 39 2 0.1420 3.2236e+06
38 63 2 0.1410 6.5389e+06
39 40 2 0.1090 1.2300e+07
39 41 2 0.1360 1.0200e+07
41 42 2 0.1090 1.2300e+07
41 43 2 0.1420 3.2236e+06
43 44 2 0.1435 6.1000e+06
43 62 2 0.1410 6.5389e+06
44 45 2 0.1430 8.1800e+06
44 57 2 0.1410 6.5389e+06
45 46 2 0.1090 1.2300e+07
45 47 2 0.1360 1.0200e+07
47 48 2 0.1100 1.2100e+07
47 49 2 0.1420 3.2236e+06
49 50 2 0.1430 8.1800e+06
49 56 2 0.1410 6.5389e+06
50 51 2 0.1100 1.2100e+07
50 52 2 0.1360 1.0200e+07
52 53 2 0.1100 1.2100e+07
52 54 2 0.1430 8.1800e+06
54 55 2 0.1410 6.5389e+06
55 56 2 0.1430 8.1800e+06
55 60 2 0.1430 8.1800e+06
56 57 2 0.1430 8.1800e+06
57 58 2 0.1435 6.1000e+06
58 59 2 0.1435 6.1000e+06
58 61 2 0.1400 8.5400e+06
59 60 2 0.1430 8.1800e+06
61 62 2 0.1435 6.1000e+06
61 66 2 0.1435 6.1000e+06
62 63 2 0.1430 8.1800e+06
63 64 2 0.1435 6.1000e+06
64 65 2 0.1435 6.1000e+06
64 67 2 0.1400 8.5400e+06
65 66 2 0.1430 8.1800e+06
67 68 2 0.1435 6.1000e+06
67 72 2 0.1435 6.1000e+06
68 69 2 0.1430 8.1800e+06
69 70 2 0.1430 8.1800e+06
70 71 2 0.1430 8.1800e+06
71 72 2 0.1430 8.1800e+06
[ pairs ]
	ai aj funct	all 1-4 pairs but the ones excluded in GROMOS itp
1 4 1
1 5 1
1 52 1
1 55 1
2 6 1
2 50 1
2 53 1
2 56 1
3 7 1
3 8 1
3 52 1
3 59 1
4 6 1
4 54 1
4 60 1
5 9 1
5 56 1
5 58 1
6 11 1
6 55 1
7 9 1
7 10 1
7 60 1
8 12 1
8 58 1
8 66 1
9 11 1
9 59 1
10 13 1
10 14 1
10 55 1
10 57 1
10 65 1
11 15 1
11 60 1
11 62 1
11 64 1
12 17 1
12 59 1
12 61 1
13 15 1
13 16 1
13 66 1
14 18 1
14 64 1
14 72 1
15 17 1
15 65 1
16 19 1
16 20 1
16 61 1
16 63 1
16 71 1
17 21 1
17 66 1
17 68 1
17 70 1
18 23 1
18 65 1
18 67 1
19 21 1
19 22 1
19 72 1
20 24 1
20 25 1
20 70 1
21 23 1
21 71 1
22 26 1
22 67 1
22 69 1
23 28 1
23 72 1
24 26 1
24 27 1
24 71 1
25 29 1
25 30 1
25 69 1
26 28 1
26 70 1
27 31 1
27 68 1
27 72 1
28 33 1
28 71 1
29 31 1
29 32 1
29 70 1
30 34 1
30 35 1
30 68 1
31 33 1
31 69 1
32 36 1
32 67 1
32 71 1
33 38 1
33 70 1
34 36 1
34 37 1
34 69 1
35 39 1
35 63 1
35 67 1
36 38 1
36 68 1
37 40 1
37 41 1
37 62 1
37 70 1
37 72 1
38 42 1
38 61 1
38 65 1
38 69 1
39 44 1
39 64 1
39 68 1
40 42 1
40 43 1
40 63 1
41 45 1
41 57 1
41 61 1
42 44 1
42 62 1
43 46 1
43 47 1
43 56 1
43 64 1
43 66 1
44 48 1
44 55 1
44 59 1
44 63 1
45 50 1
45 58 1
45 62 1
46 48 1
46 49 1
46 57 1
47 51 1
47 52 1
47 55 1
48 50 1
48 56 1
49 53 1
49 58 1
49 60 1
50 57 1
51 53 1
51 54 1
51 56 1
52 60 1
53 55 1
54 57 1
54 59 1
56 61 1
57 66 1
58 63 1
58 65 1
59 62 1
60 61 1
62 67 1
63 72 1
64 69 1
64 71 1
65 68 1
66 67 1
[ angles ]
	ai aj ak funct angle fc
1 2 3 2 120.00 505.00
1 2 54 2 120.00 505.00
3 2 54 2 120.00 560.00
2 3 4 2 120.00 505.00
2 3 5 2 120.00 560.00
4 3 5 2 120.00 505.00
3 5 6 2 120.00 560.00
3 5 60 2 120.00 560.00
6 5 60 2 120.00 560.00
5 6 7 2 120.00 505.00
5 6 8 2 120.00 560.00
7 6 8 2 120.00 505.00
6 8 9 2 120.00 505.00
6 8 10 2 120.00 560.00
9 8 10 2 120.00 505.00
8 10 11 2 120.00 560.00
8 10 59 2 120.00 560.00
11 10 59 2 120.00 560.00
10 11 12 2 120.00 560.00
10 11 66 2 120.00 560.00
12 11 66 2 120.00 560.00
11 12 13 2 120.00 505.00
11 12 14 2 120.00 560.00
13 12 14 2 120.00 505.00
12 14 15 2 120.00 505.00
12 14 16 2 120.00 560.00
15 14 16 2 120.00 505.00
14 16 17 2 120.00 560.00
14 16 65 2 120.00 560.00
17 16 65 2 120.00 560.00
16 17 18 2 120.00 560.00
16 17 72 2 120.00 560.00
18 17 72 2 120.00 560.00
17 18 19 2 120.00 505.00
17 18 20 2 120.00 560.00
19 18 20 2 120.00 505.00
18 20 21 2 120.00 505.00
18 20 22 2 120.00 560.00
21 20 22 2 120.00 505.00
20 22 23 2 120.00 560.00
20 22 71 2 120.00 560.00
23 22 71 2 120.00 560.00
22 23 24 2 120.00 505.00
22 23 25 2 120.00 560.00
24 23 25 2 120.00 505.00
23 25 26 2 120.00 505.00
23 25 27 2 120.00 560.00
26 25 27 2 120.00 505.00
25 27 28 2 120.00 560.00
25 27 70 2 120.00 560.00
28 27 70 2 120.00 560.00
27 28 29 2 120.00 505.00
27 28 30 2 120.00 560.00
29 28 30 2 120.00 505.00
28 30 31 2 120.00 505.00
28 30 32 2 120.00 560.00
31 30 32 2 120.00 505.00
30 32 33 2 120.00 560.00
30 32 69 2 120.00 560.00
33 32 69 2 120.00 560.00
32 33 34 2 120.00 505.00
32 33 35 2 120.00 560.00
34 33 35 2 120.00 505.00
33 35 36 2 120.00 505.00
33 35 37 2 120.00 560.00
36 35 37 2 120.00 505.00
35 37 38 2 120.00 560.00
35 37 68 2 120.00 560.00
38 37 68 2 120.00 560.00
37 38 39 2 120.00 560.00
37 38 63 2 120.00 560.00
39 38 63 2 120.00 560.00
38 39 40 2 120.00 505.00
38 39 41 2 120.00 560.00
40 39 41 2 120.00 505.00
39 41 42 2 120.00 505.00
39 41 43 2 120.00 560.00
42 41 43 2 120.00 505.00
41 43 44 2 120.00 560.00
41 43 62 2 120.00 560.00
44 43 62 2 120.00 560.00
43 44 45 2 120.00 560.00
43 44 57 2 120.00 560.00
45 44 57 2 120.00 560.00
44 45 46 2 120.00 505.00
44 45 47 2 120.00 560.00
46 45 47 2 120.00 505.00
45 47 48 2 120.00 505.00
45 47 49 2 120.00 560.00
48 47 49 2 120.00 505.00
47 49 50 2 120.00 560.00
47 49 56 2 120.00 560.00
50 49 56 2 120.00 560.00
49 50 51 2 120.00 505.00
49 50 52 2 120.00 560.00
51 50 52 2 120.00 505.00
50 52 53 2 120.00 505.00
50 52 54 2 120.00 560.00
53 52 54 2 120.00 505.00
2 54 52 2 120.00 560.00
2 54 55 2 120.00 560.00
52 54 55 2 120.00 560.00
54 55 56 2 120.00 560.00
54 55 60 2 120.00 560.00
56 55 60 2 120.00 560.00
49 56 55 2 120.00 560.00
49 56 57 2 120.00 560.00
55 56 57 2 120.00 560.00
44 57 56 2 120.00 560.00
44 57 58 2 120.00 560.00
56 57 58 2 120.00 560.00
57 58 59 2 120.00 560.00
57 58 61 2 120.00 560.00
59 58 61 2 120.00 560.00
10 59 58 2 120.00 560.00
10 59 60 2 120.00 560.00
58 59 60 2 120.00 560.00
5 60 55 2 120.00 560.00
5 60 59 2 120.00 560.00
55 60 59 2 120.00 560.00
58 61 62 2 120.00 560.00
58 61 66 2 120.00 560.00
62 61 66 2 120.00 560.00
43 62 61 2 120.00 560.00
43 62 63 2 120.00 560.00
61 62 63 2 120.00 560.00
38 63 62 2 120.00 560.00
38 63 64 2 120.00 560.00
62 63 64 2 120.00 560.00
63 64 65 2 120.00 560.00
63 64 67 2 120.00 560.00
65 64 67 2 120.00 560.00
16 65 64 2 120.00 560.00
16 65 66 2 120.00 560.00
64 65 66 2 120.00 560.00
11 66 61 2 120.00 560.00
11 66 65 2 120.00 560.00
61 66 65 2 120.00 560.00
64 67 68 2 120.00 560.00
64 67 72 2 120.00 560.00
68 67 72 2 120.00 560.00
37 68 67 2 120.00 560.00
37 68 69 2 120.00 560.00
67 68 69 2 120.00 560.00
32 69 68 2 120.00 560.00
32 69 70 2 120.00 560.00
68 69 70 2 120.00 560.00
27 70 69 2 120.00 560.00
27 70 71 2 120.00 560.00
69 70 71 2 120.00 560.00
22 71 70 2 120.00 560.00
22 71 72 2 120.00 560.00
70 71 72 2 120.00 560.00
17 72 67 2 120.00 560.00
17 72 71 2 120.00 560.00
67 72 71 2 120.00 560.00
[ dihedrals ]
	GROMOS improper dihedrals
	ai aj ak al funct angle fc
52 50 53 54 2 0.00 167.36
50 49 51 52 2 0.00 167.36
49 47 50 56 2 0.00 167.36
47 45 48 49 2 0.00 167.36
45 44 46 47 2 0.00 167.36
44 43 45 57 2 0.00 167.36
43 41 44 62 2 0.00 167.36
41 39 42 43 2 0.00 167.36
39 38 40 41 2 0.00 167.36
38 37 39 63 2 0.00 167.36
37 35 38 68 2 0.00 167.36
35 33 36 37 2 0.00 167.36
33 32 34 35 2 0.00 167.36
32 30 33 69 2 0.00 167.36
30 28 31 32 2 0.00 167.36
28 27 29 30 2 0.00 167.36
27 25 28 70 2 0.00 167.36
25 23 26 27 2 0.00 167.36
23 22 24 25 2 0.00 167.36
22 20 23 71 2 0.00 167.36
20 18 21 22 2 0.00 167.36
18 17 19 20 2 0.00 167.36
17 16 18 72 2 0.00 167.36
16 14 17 65 2 0.00 167.36
14 12 15 16 2 0.00 167.36
12 11 13 14 2 0.00 167.36
11 10 12 66 2 0.00 167.36
10 8 11 59 2 0.00 167.36
8 6 9 10 2 0.00 167.36
6 5 7 8 2 0.00 167.36
5 3 6 60 2 0.00 167.36
3 2 4 5 2 0.00 167.36
2 1 3 54 2 0.00 167.36
54 2 52 55 2 0.00 167.36
55 54 56 60 2 0.00 167.36
56 49 55 57 2 0.00 167.36
57 44 56 58 2 0.00 167.36
58 57 59 61 2 0.00 167.36
59 10 58 60 2 0.00 167.36
60 5 55 59 2 0.00 167.36
61 58 62 66 2 0.00 167.36
62 43 61 63 2 0.00 167.36
63 38 62 64 2 0.00 167.36
64 63 65 67 2 0.00 167.36
65 16 64 66 2 0.00 167.36
66 11 61 65 2 0.00 167.36
67 64 68 72 2 0.00 167.36
68 37 67 69 2 0.00 167.36
69 32 68 70 2 0.00 167.36
70 27 69 71 2 0.00 167.36
71 22 70 72 2 0.00 167.36
72 17 67 71 2 0.00 167.36
[ dihedrals ]
	ai aj ak al funct ph0 cp mult
2 3 5 60 1 180.00 41.80 2
2 54 55 60 1 180.00 41.80 2
3 2 54 55 1 180.00 41.80 2
3 5 60 55 1 180.00 41.80 2
5 6 8 10 1 180.00 41.80 2
6 8 10 59 1 180.00 41.80 2
8 10 59 60 1 180.00 41.80 2
10 11 66 61 1 180.00 41.80 2
11 12 14 16 1 180.00 41.80 2
12 14 16 65 1 180.00 41.80 2
14 16 65 66 1 180.00 41.80 2
16 17 72 67 1 180.00 41.80 2
17 18 20 22 1 180.00 41.80 2
18 20 22 71 1 180.00 41.80 2
20 22 71 72 1 180.00 41.80 2
22 23 25 27 1 180.00 41.80 2
23 25 27 70 1 180.00 41.80 2
25 27 70 71 1 180.00 41.80 2
27 28 30 32 1 180.00 41.80 2
28 30 32 69 1 180.00 41.80 2
30 32 69 70 1 180.00 41.80 2
32 33 35 37 1 180.00 41.80 2
33 35 37 68 1 180.00 41.80 2
35 37 68 69 1 180.00 41.80 2
37 38 63 64 1 180.00 41.80 2
38 39 41 43 1 180.00 41.80 2
39 41 43 62 1 180.00 41.80 2
41 43 62 63 1 180.00 41.80 2
43 44 57 58 1 180.00 41.80 2
44 45 47 49 1 180.00 41.80 2
45 47 49 56 1 180.00 41.80 2
47 49 56 57 1 180.00 41.80 2
49 50 52 54 1 180.00 41.80 2
50 52 54 55 1 180.00 41.80 2
54 2 3 5 1 180.00 41.80 2
55 56 57 58 1 180.00 41.80 2
56 49 50 52 1 180.00 41.80 2
56 55 60 59 1 180.00 41.80 2
56 57 58 59 1 180.00 41.80 2
57 44 45 47 1 180.00 41.80 2
57 58 59 60 1 180.00 41.80 2
58 59 60 55 1 180.00 41.80 2
59 10 11 66 1 180.00 41.80 2
59 58 61 66 1 180.00 41.80 2
60 5 6 8 1 180.00 41.80 2
60 55 56 57 1 180.00 41.80 2
61 62 63 64 1 180.00 41.80 2
62 43 44 57 1 180.00 41.80 2
62 61 66 65 1 180.00 41.80 2
62 63 64 65 1 180.00 41.80 2
63 38 39 41 1 180.00 41.80 2
63 64 65 66 1 180.00 41.80 2
64 65 66 61 1 180.00 41.80 2
65 16 17 72 1 180.00 41.80 2
65 64 67 72 1 180.00 41.80 2
66 11 12 14 1 180.00 41.80 2
66 61 62 63 1 180.00 41.80 2
67 68 69 70 1 180.00 41.80 2
68 37 38 63 1 180.00 41.80 2
68 67 72 71 1 180.00 41.80 2
68 69 70 71 1 180.00 41.80 2
69 32 33 35 1 180.00 41.80 2
69 70 71 72 1 180.00 41.80 2
70 27 28 30 1 180.00 41.80 2
70 71 72 67 1 180.00 41.80 2
71 22 23 25 1 180.00 41.80 2
72 17 18 20 1 180.00 41.80 2
72 67 68 69 1 180.00 41.80 2
[ exclusions ]
	ai aj funct	GROMOS 1-4 exclusions
2 60
3 55
5 10
5 54
6 59
8 60
10 61
11 16
11 58
12 65
14 66
16 67
17 22
17 64
18 71
20 72
22 27
23 70
25 71
27 32
28 69
30 70
32 37
33 68
35 69
37 64
38 43
38 67
39 62
41 63
43 58
44 49
44 61
45 56
47 57
49 54
50 55
52 56
55 58
56 59
57 60
57 62
59 66
61 64
62 65
63 66
63 68
65 72
67 70
68 71
69 72
