# Supplementary material for: Aggregation of Graphene Flakes Under Electric Field: A Molecular Simulation Study
Source: ACS Omega. 2026 Feb 3;11(6):10073–88. doi: 10.1021/acsomega.5c11004 (PMC12917640; doi:10.1021/acsomega.5c11004)
Supplement: Supplementary file 2 [file ao5c11004_si_002.zip › SI_data/G2-2/G2_2.gro.txt]

ALL ATOM STRUCTURE FOR MOLECULE UNL
   72
    0G2_2   H20    1  -0.891   0.122   0.000
    0G2_2   C33    2  -0.781   0.124  -0.000
    0G2_2   C32    3  -0.713   0.243  -0.000
    0G2_2   H19    4  -0.766   0.339   0.000
    0G2_2   C31    5  -0.570   0.245  -0.000
    0G2_2   C30    6  -0.498   0.367   0.000
    0G2_2   H18    7  -0.554   0.462  -0.000
    0G2_2   C29    8  -0.361   0.368   0.000
    0G2_2   H17    9  -0.309   0.465  -0.000
    0G2_2   C28   10  -0.286   0.247   0.000
    0G2_2   C27   11  -0.142   0.246  -0.000
    0G2_2   C26   12  -0.068   0.368  -0.000
    0G2_2   H16   13  -0.121   0.464   0.000
    0G2_2   C25   14   0.068   0.368  -0.000
    0G2_2   H15   15   0.121   0.464   0.000
    0G2_2   C24   16   0.142   0.246  -0.000
    0G2_2   C23   17   0.286   0.247   0.000
    0G2_2   C22   18   0.361   0.368   0.000
    0G2_2   H14   19   0.309   0.465  -0.000
    0G2_2   C21   20   0.498   0.367   0.000
    0G2_2   H13   21   0.555   0.462  -0.000
    0G2_2   C20   22   0.570   0.245  -0.000
    0G2_2   C19   23   0.713   0.243  -0.000
    0G2_2   H12   24   0.766   0.339   0.000
    0G2_2   C18   25   0.781   0.124  -0.000
    0G2_2   H11   26   0.891   0.123   0.000
    0G2_2   C17   27   0.711   0.000  -0.000
    0G2_2   C16   28   0.781  -0.124  -0.000
    0G2_2   H10   29   0.891  -0.122   0.000
    0G2_2   C15   30   0.713  -0.243  -0.000
    0G2_2    H9   31   0.766  -0.339   0.000
    0G2_2   C14   32   0.570  -0.245  -0.000
    0G2_2   C13   33   0.498  -0.367   0.000
    0G2_2    H8   34   0.554  -0.462   0.000
    0G2_2   C12   35   0.361  -0.368   0.000
    0G2_2    H7   36   0.309  -0.465  -0.000
    0G2_2   C11   37   0.286  -0.247   0.000
    0G2_2   C10   38   0.142  -0.246  -0.000
    0G2_2    C9   39   0.068  -0.368  -0.000
    0G2_2    H6   40   0.121  -0.464  -0.000
    0G2_2    C8   41  -0.068  -0.368  -0.000
    0G2_2    H5   42  -0.121  -0.464  -0.000
    0G2_2    C7   43  -0.142  -0.246  -0.000
    0G2_2    C6   44  -0.286  -0.247   0.000
    0G2_2    C5   45  -0.361  -0.368   0.000
    0G2_2    H4   46  -0.309  -0.465  -0.000
    0G2_2    C4   47  -0.498  -0.367   0.000
    0G2_2    H3   48  -0.555  -0.462   0.000
    0G2_2    C3   49  -0.570  -0.245  -0.000
    0G2_2    C2   50  -0.713  -0.243  -0.000
    0G2_2    H2   51  -0.766  -0.339   0.000
    0G2_2    C1   52  -0.781  -0.124  -0.000
    0G2_2    H1   53  -0.891  -0.123   0.000
    0G2_2   C34   54  -0.711  -0.000  -0.000
    0G2_2   C35   55  -0.570   0.000  -0.000
    0G2_2   C36   56  -0.498  -0.124  -0.000
    0G2_2   C37   57  -0.356  -0.124   0.000
    0G2_2   C38   58  -0.283   0.000   0.000
    0G2_2   C39   59  -0.355   0.124   0.000
    0G2_2   C40   60  -0.498   0.124   0.000
    0G2_2   C41   61  -0.143   0.000  -0.000
    0G2_2   C42   62  -0.072  -0.124  -0.000
    0G2_2   C43   63   0.072  -0.124  -0.000
    0G2_2   C44   64   0.143  -0.000  -0.000
    0G2_2   C45   65   0.072   0.124  -0.000
    0G2_2   C46   66  -0.072   0.124  -0.000
    0G2_2   C47   67   0.283  -0.000   0.000
    0G2_2   C48   68   0.355  -0.124   0.000
    0G2_2   C49   69   0.498  -0.124  -0.000
    0G2_2   C50   70   0.570  -0.000  -0.000
    0G2_2   C51   71   0.498   0.124   0.000
    0G2_2   C52   72   0.356   0.124   0.000
   0.00000   0.00000   0.00000
