# Supplementary material for: Aggregation of Graphene Flakes Under Electric Field: A Molecular Simulation Study
Source: ACS Omega. 2026 Feb 3;11(6):10073–88. doi: 10.1021/acsomega.5c11004 (PMC12917640; doi:10.1021/acsomega.5c11004)
Supplement: Supplementary file 2 [file ao5c11004_si_002.zip › SI_data/gromos54a7_atb.ff/tip4p.itp.txt]

;
; Note the strange order of atoms to make it faster in gromacs.
;
[ moleculetype ]
; molname	nrexcl
SOL		2

[ atoms ]
; id	at type	res nr 	residu name	at name	cg nr	charge
1       OW            1       SOL      OW     1       0.0    15.9994
2       H               1       SOL     HW1     1       0.52    1.008
3       H               1       SOL     HW2     1       0.52    1.008
4       MW              1       SOL      MW     1      -1.04    0.0

#ifndef FLEXIBLE
[ settles ]
; OW    funct   doh        dhh
1       1       0.09572    0.15139
#else
[ bonds ]
; i	j	funct	length	force.c.
1	2	1	0.09572	502416.0 0.09572	502416.0 
1	3	1	0.09572	502416.0 0.09572	502416.0 
	
[ angles ]
; i	j	k	funct	angle	force.c.
2	1	3	1	104.52	628.02	104.52	628.02	
#endif

[ exclusions ]
1	2	3	4
2	1	3	4
3	1	2	4
4	1	2	3

; The position of the virtual site is computed as follows:
;
;		O
;  	      
;	    	D
;	  
;	H		H
;
; const = distance (OD) / [ cos (angle(DOH)) 	* distance (OH) ]
;	  0.015 nm	/ [ cos (52.26 deg)	* 0.09572 nm	]

; Vsite pos x4 = x1 + a*(x2-x1) + b*(x3-x1)

[ virtual_sites3 ]
; Vsite from			funct	a		b
4	1	2	3	1	0.128012065	0.128012065
