# Supplementary material for: Aggregation of Graphene Flakes Under Electric Field: A Molecular Simulation Study
Source: ACS Omega. 2026 Feb 3;11(6):10073–88. doi: 10.1021/acsomega.5c11004 (PMC12917640; doi:10.1021/acsomega.5c11004)
Supplement: Supplementary file 2 [file ao5c11004_si_002.zip › SI_data/G2-1/G2.gro.txt]

ALL ATOM STRUCTURE FOR MOLECULE UNL
   36
    0G2__   H12    1   0.083  -0.472   0.000
    0G2__   C17    2   0.093  -0.364   0.000
    0G2__   C16    3   0.217  -0.306  -0.000
    0G2__   H11    4   0.306  -0.368  -0.000
    0G2__   C15    5   0.233  -0.164  -0.000
    0G2__   C14    6   0.361  -0.102  -0.000
    0G2__   H10    7   0.450  -0.164  -0.000
    0G2__   C13    8   0.373   0.035   0.000
    0G2__    H9    9   0.472   0.081   0.000
    0G2__   C12   10   0.259   0.119   0.000
    0G2__   C11   11   0.269   0.262   0.000
    0G2__    H8   12   0.368   0.307   0.000
    0G2__   C10   13   0.156   0.341  -0.000
    0G2__    H7   14   0.166   0.449  -0.000
    0G2__    C9   15   0.026   0.284  -0.000
    0G2__    C8   16  -0.092   0.364  -0.000
    0G2__    H6   17  -0.082   0.472  -0.001
    0G2__    C7   18  -0.217   0.306   0.000
    0G2__    H5   19  -0.306   0.369   0.001
    0G2__    C6   20  -0.233   0.164   0.000
    0G2__    C5   21  -0.361   0.102   0.000
    0G2__    H4   22  -0.450   0.164  -0.000
    0G2__    C4   23  -0.373  -0.035  -0.000
    0G2__    H3   24  -0.472  -0.081  -0.000
    0G2__    C3   25  -0.259  -0.120  -0.000
    0G2__    C2   26  -0.269  -0.262  -0.000
    0G2__    H2   27  -0.367  -0.308  -0.000
    0G2__    C1   28  -0.156  -0.341  -0.000
    0G2__    H1   29  -0.166  -0.449   0.000
    0G2__   C18   30  -0.026  -0.284   0.000
    0G2__   C19   31  -0.013  -0.142  -0.000
    0G2__   C20   32  -0.130  -0.060  -0.000
    0G2__   C21   33  -0.117   0.082   0.000
    0G2__   C22   34   0.013   0.142  -0.000
    0G2__   C23   35   0.129   0.060   0.000
    0G2__   C24   36   0.117  -0.082   0.000
   0.00000   0.00000   0.00000
