# Supplementary material for: Aggregation of Graphene Flakes Under Electric Field: A Molecular Simulation Study
Source: ACS Omega. 2026 Feb 3;11(6):10073–88. doi: 10.1021/acsomega.5c11004 (PMC12917640; doi:10.1021/acsomega.5c11004)
Supplement: Supplementary file 2 [file ao5c11004_si_002.zip › SI_data/G2-1/G2.itp.txt]

	----------------------------TITLE -----------------------------------------------------------------------------------------
	Coronene
	This file was generated at 21:06 on 2025-04-07 by
	Automatic Topology Builder
	REVISION 2025-01-17 09:57:26
	---------------------------------------------------------------------------------------------------------------------------
	Authors : Martin Stroet, Bertrand Caron, Alpeshkumar K. Malde, Thomas Lee, Alan E. Mark
	Institute : Molecular Dynamics group,
	School of Chemistry and Molecular Biosciences (SCMB),
	The University of Queensland, QLD 4072, Australia
	URL : https://atb.uq.edu.au
	Citations : 1. Malde AK, Zuo L, Breeze M, Stroet M, Poger D, Nair PC, Oostenbrink C, Mark AE.
	An Automated force field Topology Builder (ATB) and repository: version 1.0.
	Journal of Chemical Theory and Computation, 2011, 7, 4026-4037.
	2. Stroet M, Caron B, Visscher K, Geerke D, Malde AK, Mark AE.
	Automated Topology Builder version 3.0: Prediction of solvation free enthalpies in water and hexane.
	DOI:10.1021/acs.jctc.8b00768
	Disclaimer :
	While every effort has been made to ensure the accuracy and validity of parameters provided below
	the assignment of parameters is being based on an automated procedure combining data provided by a
	given user as well as calculations performed using third party software. They are provided as a guide.
	The authors of the ATB cannot guarantee that the parameters are complete or that the parameters provided
	are appropriate for use in any specific application. Users are advised to treat these parameters with discretion
	and to perform additional validation tests for their specific application if required. Neither the authors
	of the ATB or The University of Queensland except any responsibly for how the parameters may be used.
	Release notes and warnings:
	(1) The topology is based on a set of atomic coordinates and other data provided by the user after
	after quantum mechanical optimization of the structure using different levels of theory depending on
	the nature of the molecule.
	(2) In some cases the automatic bond, bond angle and dihedral type assignment is ambiguous.
	In these cases alternative type codes are provided at the end of the line.
	(3) While bonded parameters are taken where possible from the nominated force field non-standard bond, angle and dihedral
	type code may be incorporated in cases where an exact match could not be found. These are marked as "non-standard"
	or "uncertain" in comments.
	(4) In some cases it is not possible to assign an appropriate parameter automatically. "%%" is used as a place holder
	for those fields that could not be determined automatically. The parameters in these fields must be assigned manually
	before the file can be used.
	---------------------------------------------------------------------------------------------------------------------------
	Input Structure : G2__
	Output : ALL ATOM topology
	Use in conjunction with the corresponding all atom PDB file.
	---------------------------------------------------------------------------------------------------------------------------
	Citing this topology file
	ATB molid: 913628
	ATB Topology Hash: f56fb
	---------------------------------------------------------------------------------------------------------------------------
	Final Topology Generation was performed using:
	A B3LYP/6-31G* optimized geometry.
	Bonded and van der Waals parameters were taken from the GROMOS 54A7 parameter set.
	Initial charges were estimated using the ESP method of Merz-Kollman.
	Final charges and charge groups were generated by method described in the ATB paper.
	If required, additional bonded parameters were generated from a Hessian matrix calculated at the B3LYP/6-31G* level of theory.
	---------------------------------------------------------------------------------------------------------------------------
[ moleculetype ]
	Name nrexcl
G2__ 3
[ atoms ]
	nr type resnr resid atom cgnr charge mass
1 HC 1 G2__ H12 1 0.150 1.0080
2 CAro 1 G2__ C17 2 -0.208 12.0110
3 CAro 1 G2__ C16 3 -0.208 12.0110
4 HC 1 G2__ H11 4 0.150 1.0080
5 CAro 1 G2__ C15 5 0.128 12.0110
6 CAro 1 G2__ C14 6 -0.208 12.0110
7 HC 1 G2__ H10 7 0.150 1.0080
8 CAro 1 G2__ C13 8 -0.208 12.0110
9 HC 1 G2__ H9 9 0.150 1.0080
10 CAro 1 G2__ C12 10 0.128 12.0110
11 CAro 1 G2__ C11 11 -0.208 12.0110
12 HC 1 G2__ H8 12 0.150 1.0080
13 CAro 1 G2__ C10 13 -0.208 12.0110
14 HC 1 G2__ H7 14 0.150 1.0080
15 CAro 1 G2__ C9 15 0.128 12.0110
16 CAro 1 G2__ C8 16 -0.208 12.0110
17 HC 1 G2__ H6 17 0.150 1.0080
18 CAro 1 G2__ C7 18 -0.208 12.0110
19 HC 1 G2__ H5 19 0.150 1.0080
20 CAro 1 G2__ C6 20 0.128 12.0110
21 CAro 1 G2__ C5 21 -0.208 12.0110
22 HC 1 G2__ H4 22 0.150 1.0080
23 CAro 1 G2__ C4 23 -0.208 12.0110
24 HC 1 G2__ H3 24 0.150 1.0080
25 CAro 1 G2__ C3 25 0.128 12.0110
26 CAro 1 G2__ C2 26 -0.208 12.0110
27 HC 1 G2__ H2 27 0.150 1.0080
28 CAro 1 G2__ C1 28 -0.208 12.0110
29 HC 1 G2__ H1 29 0.150 1.0080
30 CAro 1 G2__ C18 30 0.128 12.0110
31 CAro 1 G2__ C19 31 -0.012 12.0110
32 CAro 1 G2__ C20 32 -0.012 12.0110
33 CAro 1 G2__ C21 33 -0.012 12.0110
34 CAro 1 G2__ C22 34 -0.012 12.0110
35 CAro 1 G2__ C23 35 -0.012 12.0110
36 CAro 1 G2__ C24 36 -0.012 12.0110
	total charge of the molecule: 0.000
[ bonds ]
	ai aj funct c0 c1
1 2 2 0.1090 1.2300e+07
2 3 2 0.1380 1.1000e+07
2 30 2 0.1430 8.1800e+06
3 4 2 0.1090 1.2300e+07
3 5 2 0.1430 8.1800e+06
5 6 2 0.1430 8.1800e+06
5 36 2 0.1430 8.1800e+06
6 7 2 0.1090 1.2300e+07
6 8 2 0.1380 1.1000e+07
8 9 2 0.1090 1.2300e+07
8 10 2 0.1430 8.1800e+06
10 11 2 0.1430 8.1800e+06
10 35 2 0.1430 8.1800e+06
11 12 2 0.1090 1.2300e+07
11 13 2 0.1380 1.1000e+07
13 14 2 0.1090 1.2300e+07
13 15 2 0.1430 8.1800e+06
15 16 2 0.1430 8.1800e+06
15 34 2 0.1430 8.1800e+06
16 17 2 0.1090 1.2300e+07
16 18 2 0.1380 1.1000e+07
18 19 2 0.1090 1.2300e+07
18 20 2 0.1430 8.1800e+06
20 21 2 0.1430 8.1800e+06
20 33 2 0.1430 8.1800e+06
21 22 2 0.1090 1.2300e+07
21 23 2 0.1380 1.1000e+07
23 24 2 0.1090 1.2300e+07
23 25 2 0.1430 8.1800e+06
25 26 2 0.1430 8.1800e+06
25 32 2 0.1430 8.1800e+06
26 27 2 0.1090 1.2300e+07
26 28 2 0.1380 1.1000e+07
28 29 2 0.1090 1.2300e+07
28 30 2 0.1430 8.1800e+06
30 31 2 0.1430 8.1800e+06
31 32 2 0.1430 8.1800e+06
31 36 2 0.1430 8.1800e+06
32 33 2 0.1430 8.1800e+06
33 34 2 0.1430 8.1800e+06
34 35 2 0.1430 8.1800e+06
35 36 2 0.1430 8.1800e+06
[ pairs ]
	ai aj funct	all 1-4 pairs but the ones excluded in GROMOS itp
1 4 1
1 5 1
1 28 1
1 31 1
2 6 1
2 26 1
2 29 1
2 32 1
3 7 1
3 8 1
3 28 1
3 35 1
4 6 1
4 30 1
4 36 1
5 9 1
5 32 1
5 34 1
6 11 1
6 31 1
7 9 1
7 10 1
7 36 1
8 12 1
8 13 1
8 34 1
9 11 1
9 35 1
10 14 1
10 31 1
10 33 1
11 16 1
11 36 1
12 14 1
12 15 1
12 35 1
13 17 1
13 18 1
13 33 1
14 16 1
14 34 1
15 19 1
15 32 1
15 36 1
16 21 1
16 35 1
17 19 1
17 20 1
17 34 1
18 22 1
18 23 1
18 32 1
19 21 1
19 33 1
20 24 1
20 31 1
20 35 1
21 26 1
21 34 1
22 24 1
22 25 1
22 33 1
23 27 1
23 28 1
23 31 1
24 26 1
24 32 1
25 29 1
25 34 1
25 36 1
26 33 1
27 29 1
27 30 1
27 32 1
28 36 1
29 31 1
30 33 1
30 35 1
[ angles ]
	ai aj ak funct angle fc
1 2 3 2 120.00 505.00
1 2 30 2 120.00 505.00
3 2 30 2 120.00 560.00
2 3 4 2 120.00 505.00
2 3 5 2 120.00 560.00
4 3 5 2 120.00 505.00
3 5 6 2 120.00 560.00
3 5 36 2 120.00 560.00
6 5 36 2 120.00 560.00
5 6 7 2 120.00 505.00
5 6 8 2 120.00 560.00
7 6 8 2 120.00 505.00
6 8 9 2 120.00 505.00
6 8 10 2 120.00 560.00
9 8 10 2 120.00 505.00
8 10 11 2 120.00 560.00
8 10 35 2 120.00 560.00
11 10 35 2 120.00 560.00
10 11 12 2 120.00 505.00
10 11 13 2 120.00 560.00
12 11 13 2 120.00 505.00
11 13 14 2 120.00 505.00
11 13 15 2 120.00 560.00
14 13 15 2 120.00 505.00
13 15 16 2 120.00 560.00
13 15 34 2 120.00 560.00
16 15 34 2 120.00 560.00
15 16 17 2 120.00 505.00
15 16 18 2 120.00 560.00
17 16 18 2 120.00 505.00
16 18 19 2 120.00 505.00
16 18 20 2 120.00 560.00
19 18 20 2 120.00 505.00
18 20 21 2 120.00 560.00
18 20 33 2 120.00 560.00
21 20 33 2 120.00 560.00
20 21 22 2 120.00 505.00
20 21 23 2 120.00 560.00
22 21 23 2 120.00 505.00
21 23 24 2 120.00 505.00
21 23 25 2 120.00 560.00
24 23 25 2 120.00 505.00
23 25 26 2 120.00 560.00
23 25 32 2 120.00 560.00
26 25 32 2 120.00 560.00
25 26 27 2 120.00 505.00
25 26 28 2 120.00 560.00
27 26 28 2 120.00 505.00
26 28 29 2 120.00 505.00
26 28 30 2 120.00 560.00
29 28 30 2 120.00 505.00
2 30 28 2 120.00 560.00
2 30 31 2 120.00 560.00
28 30 31 2 120.00 560.00
30 31 32 2 120.00 560.00
30 31 36 2 120.00 560.00
32 31 36 2 120.00 560.00
25 32 31 2 120.00 560.00
25 32 33 2 120.00 560.00
31 32 33 2 120.00 560.00
20 33 32 2 120.00 560.00
20 33 34 2 120.00 560.00
32 33 34 2 120.00 560.00
15 34 33 2 120.00 560.00
15 34 35 2 120.00 560.00
33 34 35 2 120.00 560.00
10 35 34 2 120.00 560.00
10 35 36 2 120.00 560.00
34 35 36 2 120.00 560.00
5 36 31 2 120.00 560.00
5 36 35 2 120.00 560.00
31 36 35 2 120.00 560.00
[ dihedrals ]
	GROMOS improper dihedrals
	ai aj ak al funct angle fc
28 26 29 30 2 0.00 167.36
26 25 27 28 2 0.00 167.36
25 23 26 32 2 0.00 167.36
23 21 24 25 2 0.00 167.36
21 20 22 23 2 0.00 167.36
20 18 21 33 2 0.00 167.36
18 16 19 20 2 0.00 167.36
16 15 17 18 2 0.00 167.36
15 13 16 34 2 0.00 167.36
13 11 14 15 2 0.00 167.36
11 10 12 13 2 0.00 167.36
10 8 11 35 2 0.00 167.36
8 6 9 10 2 0.00 167.36
6 5 7 8 2 0.00 167.36
5 3 6 36 2 0.00 167.36
3 2 4 5 2 0.00 167.36
2 1 3 30 2 0.00 167.36
30 2 28 31 2 0.00 167.36
31 30 32 36 2 0.00 167.36
32 25 31 33 2 0.00 167.36
33 20 32 34 2 0.00 167.36
34 15 33 35 2 0.00 167.36
35 10 34 36 2 0.00 167.36
36 5 31 35 2 0.00 167.36
[ dihedrals ]
	ai aj ak al funct ph0 cp mult
2 3 5 36 1 180.00 41.80 2
2 30 31 36 1 180.00 41.80 2
3 2 30 31 1 180.00 41.80 2
3 5 36 31 1 180.00 41.80 2
5 6 8 10 1 180.00 41.80 2
6 8 10 35 1 180.00 41.80 2
8 10 35 36 1 180.00 41.80 2
10 11 13 15 1 180.00 41.80 2
11 13 15 34 1 180.00 41.80 2
13 15 34 35 1 180.00 41.80 2
15 16 18 20 1 180.00 41.80 2
16 18 20 33 1 180.00 41.80 2
18 20 33 34 1 180.00 41.80 2
20 21 23 25 1 180.00 41.80 2
21 23 25 32 1 180.00 41.80 2
23 25 32 33 1 180.00 41.80 2
25 26 28 30 1 180.00 41.80 2
26 28 30 31 1 180.00 41.80 2
30 2 3 5 1 180.00 41.80 2
31 32 33 34 1 180.00 41.80 2
32 25 26 28 1 180.00 41.80 2
32 31 36 35 1 180.00 41.80 2
32 33 34 35 1 180.00 41.80 2
33 20 21 23 1 180.00 41.80 2
33 34 35 36 1 180.00 41.80 2
34 15 16 18 1 180.00 41.80 2
34 35 36 31 1 180.00 41.80 2
35 10 11 13 1 180.00 41.80 2
36 5 6 8 1 180.00 41.80 2
36 31 32 33 1 180.00 41.80 2
[ exclusions ]
	ai aj funct	GROMOS 1-4 exclusions
2 36
3 31
5 10
5 30
6 35
8 36
10 15
11 34
13 35
15 20
16 33
18 34
20 25
21 32
23 33
25 30
26 31
28 32
31 34
32 35
33 36
