# Supplementary material for: Aggregation of Graphene Flakes Under Electric Field: A Molecular Simulation Study
Source: ACS Omega. 2026 Feb 3;11(6):10073–88. doi: 10.1021/acsomega.5c11004 (PMC12917640; doi:10.1021/acsomega.5c11004)
Supplement: Supplementary file 2 [file ao5c11004_si_002.zip › SI_data/G2-1/G2.pdb.txt]

HEADER    UNCLASSIFIED                            07-Apr-25
TITLE     ALL ATOM STRUCTURE FOR MOLECULE UNL                                   
AUTHOR    AUTOMATED TOPOLOGY BUILDER (ATB) REVISION 2025-01-17 09:57:26
AUTHOR   2  https://atb.uq.edu.au
HETATM    1  H12 G2__    0       0.826  -4.719   0.004  1.00  0.00           H
HETATM    2  C17 G2__    0       0.925  -3.636   0.001  1.00  0.00           C
HETATM    3  C16 G2__    0       2.172  -3.059  -0.002  1.00  0.00           C
HETATM    4  H11 G2__    0       3.063  -3.683  -0.003  1.00  0.00           H
HETATM    5  C15 G2__    0       2.330  -1.643  -0.000  1.00  0.00           C
HETATM    6  C14 G2__    0       3.610  -1.017  -0.001  1.00  0.00           C
HETATM    7  H10 G2__    0       4.499  -1.644  -0.000  1.00  0.00           H
HETATM    8  C13 G2__    0       3.733   0.351   0.002  1.00  0.00           C
HETATM    9   H9 G2__    0       4.717   0.812   0.002  1.00  0.00           H
HETATM   10  C12 G2__    0       2.585   1.195   0.002  1.00  0.00           C
HETATM   11  C11 G2__    0       2.686   2.616   0.001  1.00  0.00           C
HETATM   12   H8 G2__    0       3.675   3.068   0.002  1.00  0.00           H
HETATM   13  C10 G2__    0       1.564   3.409  -0.001  1.00  0.00           C
HETATM   14   H7 G2__    0       1.660   4.492  -0.002  1.00  0.00           H
HETATM   15   C9 G2__    0       0.258   2.838  -0.001  1.00  0.00           C
HETATM   16   C8 G2__    0      -0.923   3.636  -0.001  1.00  0.00           C
HETATM   17   H6 G2__    0      -0.817   4.719  -0.005  1.00  0.00           H
HETATM   18   C7 G2__    0      -2.170   3.061   0.004  1.00  0.00           C
HETATM   19   H5 G2__    0      -3.058   3.690   0.006  1.00  0.00           H
HETATM   20   C6 G2__    0      -2.331   1.645   0.002  1.00  0.00           C
HETATM   21   C5 G2__    0      -3.612   1.018   0.002  1.00  0.00           C
HETATM   22   H4 G2__    0      -4.500   1.645  -0.002  1.00  0.00           H
HETATM   23   C4 G2__    0      -3.735  -0.350  -0.001  1.00  0.00           C
HETATM   24   H3 G2__    0      -4.722  -0.808  -0.003  1.00  0.00           H
HETATM   25   C3 G2__    0      -2.589  -1.197  -0.001  1.00  0.00           C
HETATM   26   C2 G2__    0      -2.686  -2.619  -0.000  1.00  0.00           C
HETATM   27   H2 G2__    0      -3.673  -3.075  -0.001  1.00  0.00           H
HETATM   28   C1 G2__    0      -1.563  -3.411  -0.000  1.00  0.00           C
HETATM   29   H1 G2__    0      -1.657  -4.494   0.002  1.00  0.00           H
HETATM   30  C18 G2__    0      -0.257  -2.840   0.000  1.00  0.00           C
HETATM   31  C19 G2__    0      -0.130  -1.423  -0.000  1.00  0.00           C
HETATM   32  C20 G2__    0      -1.298  -0.599  -0.001  1.00  0.00           C
HETATM   33  C21 G2__    0      -1.169   0.823   0.000  1.00  0.00           C
HETATM   34  C22 G2__    0       0.128   1.422  -0.000  1.00  0.00           C
HETATM   35  C23 G2__    0       1.294   0.598   0.002  1.00  0.00           C
HETATM   36  C24 G2__    0       1.167  -0.824   0.001  1.00  0.00           C
CONECT    1    2
CONECT    2    1    3   30
CONECT    3    2    4    5
CONECT    4    3
CONECT    5    3    6   36
CONECT    6    5    7    8
CONECT    7    6
CONECT    8    6    9   10
CONECT    9    8
CONECT   10    8   11   35
CONECT   11   10   12   13
CONECT   12   11
CONECT   13   11   14   15
CONECT   14   13
CONECT   15   13   16   34
CONECT   16   15   17   18
CONECT   17   16
CONECT   18   16   19   20
CONECT   19   18
CONECT   20   18   21   33
CONECT   21   20   22   23
CONECT   22   21
CONECT   23   21   24   25
CONECT   24   23
CONECT   25   23   26   32
CONECT   26   25   27   28
CONECT   27   26
CONECT   28   26   29   30
CONECT   29   28
CONECT   30    2   28   31
CONECT   31   30   32   36
CONECT   32   25   31   33
CONECT   33   20   32   34
CONECT   34   15   33   35
CONECT   35   10   34   36
CONECT   36    5   31   35
END
